# Supplementary material for: Fouling Mitigation of Silicon Carbide Membranes by Pre-Deposited Dynamic Membranes for the Separation of Oil-in-Water Emulsions
Source: Membranes (Basel). 2025 Jun 30;15(7):195. doi: 10.3390/membranes15070195 (PMC12299714; doi:10.3390/membranes15070195)
Supplement: Supplementary file 1 [file membranes-15-00195-s001.zip]

Archive with 1 entries (1 files):
- membranes-3678693-supplementary.pdf
